# Supplementary material for: Metabolism and DNA Adduct Formation of Tobacco-Specific N-Nitrosamines
Source: Int J Mol Sci. 2022 May 4;23(9):5109. doi: 10.3390/ijms23095109 (PMC9104174; doi:10.3390/ijms23095109)
Supplement: Supplementary file 1 [file ijms-23-05109-s001.zip]

Archive with 1 entries (1 files):
- ijms-1680993-supplementary.pdf
